# Supplementary material for: Tifcemalimab as monotherapy or in combination with toripalimab in patients with relapsed/refractory lymphoma: a Phase I trial
Source: Nat Commun. 2025 May 16;16:4559. doi: 10.1038/s41467-025-59461-3 (PMC12084519; doi:10.1038/s41467-025-59461-3)
Supplement: Supplementary file 4 — Source Data [file 41467_2025_59461_MOESM4_ESM.zip]

Archive with 3 entries (3 files):
- biomarker data.xlsx
- efficacy data.xlsx
- PK Parameters Pivoted.xls
