# Supplementary material for: Tifcemalimab as monotherapy or in combination with toripalimab in patients with relapsed/refractory lymphoma: a Phase I trial
Source: Nat Commun. 2025 May 16;16:4559. doi: 10.1038/s41467-025-59461-3 (PMC12084519; doi:10.1038/s41467-025-59461-3)
Supplement: Supplementary file 4 — Source Data [file 41467_2025_59461_MOESM4_ESM.zip › biomarker data.xlsx]

## Sheet: Fig 3
HVEM
	CR	PR	SD	PD								HVEM
＜1% (n=2)	0	0	2	0								＜1%	0.1	2
1-49% (n=7)	0	4	3	0								1-49%	0.35	7
≥50% (n=11)	1	4	5	1								≥50%	0.55	11
												总计		20
PD-L1
	CR	PR	SD	PD
＜1% (n=3)	0	2	1	0								PD-L1
1-49% (n=9)	0	3	5	1								＜1%	0.176471	3
≥50% (n=5)	0	1	4	0								1-49%	0.529412	9
												≥50%	0.294118	5
												总计		17

## Sheet: fig3
Histology	Patient ID	HVEM lymphoma score	PD-L1 TPS	BOR
Hodgkin lymphoma	01017	60	NA	PR
Hodgkin lymphoma	01018	60	≥50%	SD
Hodgkin lymphoma	01019	80	<1%	PR
Hodgkin lymphoma	01020	20	1-5%	PR
Hodgkin lymphoma	01021	70	NA	CR
Hodgkin lymphoma	01023	20	NA	PR
Hodgkin lymphoma	01024	10	≥50%	SD
Hodgkin lymphoma	09004	25	≥50%	PR
Hodgkin lymphoma	14002	5	NA	SD
Hodgkin lymphoma	14004	0	26%-49%	SD
Hodgkin lymphoma	01027	95	NA	SD
Hodgkin lymphoma	02008	5	<1%	PR
Hodgkin lymphoma	03011	<1	1%-5%	SD
Hodgkin lymphoma	05002	NA	≥50%	SD
Hodgkin lymphoma	06002	85	11%-25%	PR
Hodgkin lymphoma	08001	70	6%-10%	PR
Hodgkin lymphoma	08002	75	11%-25%	PD
Hodgkin lymphoma	08003	80	26%-49%	SD
Hodgkin lymphoma	09005	55	≥50%	SD
Hodgkin lymphoma	09007	20	<1%	SD
Hodgkin lymphoma	10002	NA	6%-10%	SD
Hodgkin lymphoma	01011	100	6%-10%	SD
