# Supplementary material for: Tifcemalimab as monotherapy or in combination with toripalimab in patients with relapsed/refractory lymphoma: a Phase I trial
Source: Nat Commun. 2025 May 16;16:4559. doi: 10.1038/s41467-025-59461-3 (PMC12084519; doi:10.1038/s41467-025-59461-3)
Supplement: Supplementary file 4 — Source Data [file 41467_2025_59461_MOESM4_ESM.zip › efficacy data.xlsx]

## Sheet: Fig2A
SUBJID	DOSGRP	PCHG
01015	100mg,JOINT	11.0%
14001	100mg,JOINT	-30.5%
13001	100mg,JOINT	-35.2%
02006	100mg,JOINT	-38.5%
01023	100mg,JOINT	-66.0%
10001	100mg,JOINT	-73.5%
01017	100mg,JOINT	-73.9%
01021	100mg,JOINT	-83.3%
08002	200mg,JOINT	25.6%
10004	200mg,JOINT	16.9%
10002	200mg,JOINT	11.4%
12002	200mg,JOINT	11.2%
09007	200mg,JOINT	3.0%
03013	200mg,JOINT	-2.8%
11002	200mg,JOINT	-4.5%
08004	200mg,JOINT	-11.7%
09009	200mg,JOINT	-15.6%
05003	200mg,JOINT	-16.2%
09005	200mg,JOINT	-21.8%
06003	200mg,JOINT	-27.1%
05002	200mg,JOINT	-30.8%
01018	200mg,JOINT	-32.2%
14004	200mg,JOINT	-36.6%
01027	200mg,JOINT	-38.0%
03011	200mg,JOINT	-41.4%
01026	200mg,JOINT	-42.1%
08003	200mg,JOINT	-47.7%
01024	200mg,JOINT	-50.2%
12001	200mg,JOINT	-55.1%
05001	200mg,JOINT	-55.3%
09004	200mg,JOINT	-56.9%
08001	200mg,JOINT	-59.9%
01020	200mg,JOINT	-62.4%
10003	200mg,JOINT	-63.9%
16002	200mg,JOINT	-69.1%
14002	200mg,JOINT	-70.8%
02008	200mg,JOINT	-75.2%
01019	200mg,JOINT	-79.3%
01025	200mg,JOINT	-81.1%
09010	200mg,JOINT	-81.4%
06002	200mg,JOINT	-83.3%
09008	200mg,JOINT	-94.2%
09003	200mg,JOINT	-97.2%

## Sheet: Fig2B
SUBJID	DOSGRPN	TTA	DTHDT	EOTYN	EXDUR_DM	ONGOING	AVISITN	OVRRESP	CR_DM	PR_DM	SD_DM	PD_DM	DTHDM
01017	100mg+toripalimab	cHL			28.2875	Y	1	PR		1.90554
01017	100mg+toripalimab	cHL			28.2875	Y	2	PR		4.17248
01017	100mg+toripalimab	cHL			28.2875	Y	3	PR		6.14374
01017	100mg+toripalimab	cHL			28.2875	Y	4	PR		8.08214
01017	100mg+toripalimab	cHL			28.2875	Y	5	PR		10.152
01017	100mg+toripalimab	cHL			28.2875	Y	6	PR		12.2218
01017	100mg+toripalimab	cHL			28.2875	Y	7	PR		14.2916
01017	100mg+toripalimab	cHL			28.2875	Y	8	PR		16.3614
01017	100mg+toripalimab	cHL			28.2875	Y	9	PR		18.4641
01017	100mg+toripalimab	cHL			28.2875	Y	10	PR		20.5996
01017	100mg+toripalimab	cHL			28.2875	Y	11	PR		22.8008
01017	100mg+toripalimab	cHL			28.2875	Y	12	PR		24.8706
01017	100mg+toripalimab	cHL			28.2875	Y	14	PD				26.9405
13001	100mg+toripalimab	cHL			21.6181	Y	1	SD			2.06982
13001	100mg+toripalimab	cHL			21.6181	Y	2	SD			4.17248
13001	100mg+toripalimab	cHL			21.6181	Y	3	SD			6.47228
13001	100mg+toripalimab	cHL			21.6181	Y	4	SD			8.14784
13001	100mg+toripalimab	cHL			21.6181	Y	5	SD			10.5462
13001	100mg+toripalimab	cHL			21.6181	Y	6	SD			12.6489
13001	100mg+toripalimab	cHL			21.6181	Y	7	SD			14.3244
13001	100mg+toripalimab	cHL			21.6181	Y	8	SD			16.3614
13001	100mg+toripalimab	cHL			21.6181	Y	9	SD			18.8583
13001	100mg+toripalimab	cHL			21.6181	Y	10	SD			20.961
01023	100mg+toripalimab	cHL		Y	16.7556		1	PR		1.87269
01023	100mg+toripalimab	cHL		Y	16.7556		2	PR		3.94251
01023	100mg+toripalimab	cHL		Y	16.7556		3	PR		6.01232
01023	100mg+toripalimab	cHL		Y	16.7556		5	PR		9.72485
01023	100mg+toripalimab	cHL		Y	16.7556		6	PR		12.2218
01023	100mg+toripalimab	cHL		Y	16.7556		7	PD				14.2916
01023	100mg+toripalimab	cHL		Y	16.7556		8	PD				16.3614
14001	100mg+toripalimab	cHL		Y	5.48665		1	SD			2.00411
14001	100mg+toripalimab	cHL		Y	5.48665		2	PD				4.07392
14001	100mg+toripalimab	cHL		Y	5.48665		13	PD				5.4538
01021	100mg+toripalimab	cHL		Y	4.89528		1	CR	2.06982
01021	100mg+toripalimab	cHL		Y	4.89528		2	CR	4.00821
01015	100mg+toripalimab	cHL		Y	4.33676		1	PD				1.87269
01015	100mg+toripalimab	cHL		Y	4.33676		2	PD				3.8768
02006	100mg+toripalimab	FL	2022-11-07	Y	3.44969		1	SD			2.06982		8.01643
02006	100mg+toripalimab	FL	2022-11-07	Y	3.44969		13	SD			3.54825		8.01643
10001	100mg+toripalimab	PTCL	2022-10-16	Y	1.41273		98	PD				0.591376	6.14374
10001	100mg+toripalimab	PTCL	2022-10-16	Y	1.41273		13	PD				1.18275	6.14374
01022	100mg+toripalimab	cHL	2022-08-08	Y	1.34702								5.02669
01016	100mg+toripalimab	cHL	2023-08-14	Y	0.689938								21.5195
01018	200mg+toripalimab	cHL			26.9733	Y	1	SD			2.00411
01018	200mg+toripalimab	cHL			26.9733	Y	2	SD			3.94251
01018	200mg+toripalimab	cHL			26.9733	Y	3	SD			6.01232
01018	200mg+toripalimab	cHL			26.9733	Y	4	SD			8.08214
01018	200mg+toripalimab	cHL			26.9733	Y	5	SD			11.039
01018	200mg+toripalimab	cHL			26.9733	Y	6	SD			12.2218
01018	200mg+toripalimab	cHL			26.9733	Y	7	SD			14.2916
01018	200mg+toripalimab	cHL			26.9733	Y	8	SD			16.3614
01018	200mg+toripalimab	cHL			26.9733	Y	9	SD			18.4969
01018	200mg+toripalimab	cHL			26.9733	Y	10	SD			20.6653
01018	200mg+toripalimab	cHL			26.9733	Y	12	SD			24.8049
01020	200mg+toripalimab	cHL			25.4949	Y	1	PR		1.87269
01020	200mg+toripalimab	cHL			25.4949	Y	2	PR		4.04107
01020	200mg+toripalimab	cHL			25.4949	Y	3	PR		6.07803
01020	200mg+toripalimab	cHL			25.4949	Y	4	PR		8.14784
01020	200mg+toripalimab	cHL			25.4949	Y	5	PR		10.3819
01020	200mg+toripalimab	cHL			25.4949	Y	6	PR		12.2875
01020	200mg+toripalimab	cHL			25.4949	Y	7	PR		14.2916
01020	200mg+toripalimab	cHL			25.4949	Y	8	PD				16.3614
01020	200mg+toripalimab	cHL			25.4949	Y	9	SD			18.3984
01020	200mg+toripalimab	cHL			25.4949	Y	10	SD			20.501
01020	200mg+toripalimab	cHL			25.4949	Y	11	PR		22.8008
01020	200mg+toripalimab	cHL			25.4949	Y	12	PD				24.8706
01025	200mg+toripalimab	PTCL			20.7967	Y	1	PR		1.87269
01025	200mg+toripalimab	PTCL			20.7967	Y	2	PR		3.94251
01025	200mg+toripalimab	PTCL			20.7967	Y	3	PR		6.01232
01025	200mg+toripalimab	PTCL			20.7967	Y	4	PR		8.08214
01025	200mg+toripalimab	PTCL			20.7967	Y	5	PR		10.152
01025	200mg+toripalimab	PTCL			20.7967	Y	6	PR		12.4189
01025	200mg+toripalimab	PTCL			20.7967	Y	7	PR		14.423
01025	200mg+toripalimab	PTCL			20.7967	Y	8	PR		16.4928
01025	200mg+toripalimab	PTCL			20.7967	Y	9	PR		18.5955
09003	200mg+toripalimab	PTCL			20.731	Y	1	PR		2.00411
09003	200mg+toripalimab	PTCL			20.731	Y	2	PR		3.97536
09003	200mg+toripalimab	PTCL			20.731	Y	3	PR		6.17659
09003	200mg+toripalimab	PTCL			20.731	Y	4	PR		8.27926
09003	200mg+toripalimab	PTCL			20.731	Y	5	PR		10.2834
09003	200mg+toripalimab	PTCL			20.731	Y	6	PR		12.4189
09003	200mg+toripalimab	PTCL			20.731	Y	7	PR		14.3244
09003	200mg+toripalimab	PTCL			20.731	Y	8	PR		16.4271
09003	200mg+toripalimab	PTCL			20.731	Y	9	PR		18.5626
01026	200mg+toripalimab	cHL			18.7926	Y	1	SD			1.87269
01026	200mg+toripalimab	cHL			18.7926	Y	2	SD			3.94251
01026	200mg+toripalimab	cHL			18.7926	Y	3	SD			6.04517
01026	200mg+toripalimab	cHL			18.7926	Y	4	SD			8.04928
01026	200mg+toripalimab	cHL			18.7926	Y	5	SD			10.1191
01026	200mg+toripalimab	cHL			18.7926	Y	6	SD			12.2218
01026	200mg+toripalimab	cHL			18.7926	Y	7	SD			14.2587
01026	200mg+toripalimab	cHL			18.7926	Y	8	SD			16.5585
01026	200mg+toripalimab	cHL			18.7926	Y	9	SD			18.6283
09005	200mg+toripalimab	cHL		Y	18.6283		1	SD			2.56263
09005	200mg+toripalimab	cHL		Y	18.6283		2	SD			4.07392
09005	200mg+toripalimab	cHL		Y	18.6283		3	SD			6.2423
09005	200mg+toripalimab	cHL		Y	18.6283		4	SD			8.27926
09005	200mg+toripalimab	cHL		Y	18.6283		5	SD			10.2834
09005	200mg+toripalimab	cHL		Y	18.6283		6	SD			12.5832
09005	200mg+toripalimab	cHL		Y	18.6283		7	SD			14.423
09005	200mg+toripalimab	cHL		Y	18.6283		8	SD			16.4928
09005	200mg+toripalimab	cHL		Y	18.6283		9	PD				18.5955
10003	200mg+toripalimab	cHL			18.0698	Y	1	PR		2.03696
10003	200mg+toripalimab	cHL			18.0698	Y	2	PR		4.07392
10003	200mg+toripalimab	cHL			18.0698	Y	3	PR		6.04517
10003	200mg+toripalimab	cHL			18.0698	Y	4	PR		8.31211
10003	200mg+toripalimab	cHL			18.0698	Y	5	SD			10.152
10003	200mg+toripalimab	cHL			18.0698	Y	6	PR		12.3532
10003	200mg+toripalimab	cHL			18.0698	Y	7	PR		14.4559
10003	200mg+toripalimab	cHL			18.0698	Y	8	PR		16.5257
01019	200mg+toripalimab	cHL		Y	17.5113		98	PR		1.70842
01019	200mg+toripalimab	cHL		Y	17.5113		2	PR		3.94251
01019	200mg+toripalimab	cHL		Y	17.5113		3	PR		6.01232
01019	200mg+toripalimab	cHL		Y	17.5113		4	PR		8.08214
01019	200mg+toripalimab	cHL		Y	17.5113		5	PR		10.152
01019	200mg+toripalimab	cHL		Y	17.5113		6	PR		12.2218
01019	200mg+toripalimab	cHL		Y	17.5113		7	PR		14.2916
01019	200mg+toripalimab	cHL		Y	17.5113		98	PD				15.8686
01027	200mg+toripalimab	cHL			17.0185	Y	1	SD			1.97125
01027	200mg+toripalimab	cHL			17.0185	Y	2	SD			4.33676
01027	200mg+toripalimab	cHL			17.0185	Y	3	PD				6.43943
01027	200mg+toripalimab	cHL			17.0185	Y	4	PD				8.04928
01027	200mg+toripalimab	cHL			17.0185	Y	5	PD				10.2505
01027	200mg+toripalimab	cHL			17.0185	Y	6	PD				12.1889
01027	200mg+toripalimab	cHL			17.0185	Y	7	PD				15.0144
01027	200mg+toripalimab	cHL			17.0185	Y	8	PD				16.3285
01024	200mg+toripalimab	cHL		Y	16.9856		1	SD			1.87269
01024	200mg+toripalimab	cHL		Y	16.9856		2	SD			3.94251
01024	200mg+toripalimab	cHL		Y	16.9856		4	SD			8.08214
01024	200mg+toripalimab	cHL		Y	16.9856		5	SD			10.152
01024	200mg+toripalimab	cHL		Y	16.9856		6	SD			12.2546
01024	200mg+toripalimab	cHL		Y	16.9856		7	PD				14.4887
01024	200mg+toripalimab	cHL		Y	16.9856		8	PD				16.5585
08003	200mg+toripalimab	cHL			16.6899	Y	1	SD			2.29979
08003	200mg+toripalimab	cHL			16.6899	Y	2	SD			4.13963
08003	200mg+toripalimab	cHL			16.6899	Y	3	SD			6.2423
08003	200mg+toripalimab	cHL			16.6899	Y	4	SD			8.31211
08003	200mg+toripalimab	cHL			16.6899	Y	5	SD			10.3162
08003	200mg+toripalimab	cHL			16.6899	Y	6	SD			12.4189
08003	200mg+toripalimab	cHL			16.6899	Y	7	SD			14.4887
16002	200mg+toripalimab	cHL		Y	16.5257		1	SD			1.97125
03011	200mg+toripalimab	cHL			16.5257	Y	1	SD			2.26694
03011	200mg+toripalimab	cHL			16.5257	Y	2	SD			4.07392
16002	200mg+toripalimab	cHL		Y	16.5257		2	SD			4.23819
03011	200mg+toripalimab	cHL			16.5257	Y	3	SD			6.01232
16002	200mg+toripalimab	cHL		Y	16.5257		3	SD			6.11088
03011	200mg+toripalimab	cHL			16.5257	Y	4	SD			8.08214
16002	200mg+toripalimab	cHL		Y	16.5257		4	SD			8.1807
03011	200mg+toripalimab	cHL			16.5257	Y	5	SD			10.0862
16002	200mg+toripalimab	cHL		Y	16.5257		5	PR		10.3819
16002	200mg+toripalimab	cHL		Y	16.5257		6	PR		12.3203
03011	200mg+toripalimab	cHL			16.5257	Y	6	SD			12.3532
16002	200mg+toripalimab	cHL		Y	16.5257		7	PR		14.3901
03011	200mg+toripalimab	cHL			16.5257	Y	7	SD			14.423
16002	200mg+toripalimab	cHL		Y	16.5257		13	PD				16.46
02008	200mg+toripalimab	cHL			14.7515	Y	1	PR		2.20123
02008	200mg+toripalimab	cHL			14.7515	Y	2	PR		4.3039
02008	200mg+toripalimab	cHL			14.7515	Y	3	PR		6.40657
02008	200mg+toripalimab	cHL			14.7515	Y	4	PR		8.47639
02008	200mg+toripalimab	cHL			14.7515	Y	5	PR		10.4805
02008	200mg+toripalimab	cHL			14.7515	Y	6	PR		12.6489
14004	200mg+toripalimab	cHL		Y	14.5216		1	SD			2.03696
14004	200mg+toripalimab	cHL		Y	14.5216		2	SD			4.40246
14004	200mg+toripalimab	cHL		Y	14.5216		3	SD			6.43943
14004	200mg+toripalimab	cHL		Y	14.5216		4	SD			8.31211
14004	200mg+toripalimab	cHL		Y	14.5216		5	SD			10.3819
14004	200mg+toripalimab	cHL		Y	14.5216		6	SD			12.4517
14004	200mg+toripalimab	cHL		Y	14.5216		13	SD			14.5216
09008	200mg+toripalimab	cHL		Y	12.7803		1	PR		2.66119
09008	200mg+toripalimab	cHL		Y	12.7803		2	PR		4.10678
09008	200mg+toripalimab	cHL		Y	12.7803		3	PR		6.20945
09008	200mg+toripalimab	cHL		Y	12.7803		4	PR		8.50924
09008	200mg+toripalimab	cHL		Y	12.7803		5	PR		10.152
09008	200mg+toripalimab	cHL		Y	12.7803		6	PD				13.1088
12001	200mg+toripalimab	cHL	2023-10-25	Y	10.5462		1	PR		2.00411			14.0287
12001	200mg+toripalimab	cHL	2023-10-25	Y	10.5462		2	PD				4.36961	14.0287
12001	200mg+toripalimab	cHL	2023-10-25	Y	10.5462		3	PD				6.30801	14.0287
12001	200mg+toripalimab	cHL	2023-10-25	Y	10.5462		4	PD				8.31211	14.0287
12001	200mg+toripalimab	cHL	2023-10-25	Y	10.5462		5	PD				10.4148	14.0287
05002	200mg+toripalimab	cHL		Y	10.4148		1	SD			2.06982
05002	200mg+toripalimab	cHL		Y	10.4148		2	SD			4.20534
05002	200mg+toripalimab	cHL		Y	10.4148		3	SD			6.2423
05002	200mg+toripalimab	cHL		Y	10.4148		4	SD			8.34497
05002	200mg+toripalimab	cHL		Y	10.4148		13	PD				10.3819
09009	200mg+toripalimab	cHL		Y	8.83778		1	SD			1.90554
09009	200mg+toripalimab	cHL		Y	8.83778		2	SD			4.00821
09009	200mg+toripalimab	cHL		Y	8.83778		3	SD			6.2423
09009	200mg+toripalimab	cHL		Y	8.83778		4	PD				8.34497
05001	200mg+toripalimab	cHL		Y	8.24641		1	SD			2.13552
05001	200mg+toripalimab	cHL		Y	8.24641		2	SD			4.00821
05001	200mg+toripalimab	cHL		Y	8.24641		3	PR		6.2423
05001	200mg+toripalimab	cHL		Y	8.24641		4	PD				8.08214
09004	200mg+toripalimab	cHL		Y	7.22793		1	PR		1.97125
09004	200mg+toripalimab	cHL		Y	7.22793		2	PR		4.00821
09004	200mg+toripalimab	cHL		Y	7.22793		3	PR		6.47228
09004	200mg+toripalimab	cHL		Y	7.22793		4	PD				8.11499
06002	200mg+toripalimab	cHL		Y	6.89938		1	PR		1.97125
06002	200mg+toripalimab	cHL		Y	6.89938		2	PR		4.10678
06002	200mg+toripalimab	cHL		Y	6.89938		3	PD				6.11088
14002	200mg+toripalimab	cHL		Y	6.43943		1	SD			2.03696
14002	200mg+toripalimab	cHL		Y	6.43943		2	SD			4.17248
14002	200mg+toripalimab	cHL		Y	6.43943		3	PD				6.43943
09007	200mg+toripalimab	cHL		Y	6.40657		1	SD			2.00411
09007	200mg+toripalimab	cHL		Y	6.40657		2	SD			4.10678
09007	200mg+toripalimab	cHL		Y	6.40657		3	PD				6.20945
08004	200mg+toripalimab	cHL		Y	6.37372		1	SD			2.26694
08004	200mg+toripalimab	cHL		Y	6.37372		2	SD			4.3039
08004	200mg+toripalimab	cHL		Y	6.37372		13	PD				6.37372
08001	200mg+toripalimab	cHL		Y	6.04517		98	SD			1.47844
08001	200mg+toripalimab	cHL		Y	6.04517		1	SD			2.20123
08001	200mg+toripalimab	cHL		Y	6.04517		2	SD			4.23819
08001	200mg+toripalimab	cHL		Y	6.04517		98	PR		7.42505
08001	200mg+toripalimab	cHL		Y	6.04517		98	PR		9.56057
08001	200mg+toripalimab	cHL		Y	6.04517		98	SD			11.5975
08001	200mg+toripalimab	cHL		Y	6.04517		98	PD				13.6674
10004	200mg+toripalimab	cHL		Y	5.51951		1	SD			2.00411
10004	200mg+toripalimab	cHL		Y	5.51951		2	SD			4.17248
10004	200mg+toripalimab	cHL		Y	5.51951		13	PD				5.4538
06003	200mg+toripalimab	cHL		Y	4.13963		1	SD			1.90554
06003	200mg+toripalimab	cHL		Y	4.13963		2	PD				4.13963
03013	200mg+toripalimab	cHL		Y	4.10678		1	SD			1.87269
03013	200mg+toripalimab	cHL		Y	4.10678		2	SD			3.8768
05003	200mg+toripalimab	cHL		Y	3.35113		1	PD				1.9384
09010	200mg+toripalimab	cHL		Y	3.35113		1	SD			1.9384
05003	200mg+toripalimab	cHL		Y	3.35113		13	PD				3.48255
09010	200mg+toripalimab	cHL		Y	3.35113		98	PR		7.52361
08002	200mg+toripalimab	cHL		Y	2.06982		1	PD				2.06982
12002	200mg+toripalimab	cHL		Y	2.06982		1	PD				2.46407
10002	200mg+toripalimab	cHL		Y	1.37988		13	SD			1.41273
14005	200mg+toripalimab	cHL		Y	0.689938
11002	200mg+toripalimab	cHL		Y	0.689938		98	PD				0.62423
11002	200mg+toripalimab	cHL		Y	0.689938		13	PD				0.755647

## Sheet: Supplementary Figure 2A
SUBJID	PFSM	PFSCNS
02002	0.689938	0
04002	0.722793	0
01010	0.755647	0
03004	1.01848	0
01009	1.41273	0
01008	1.51129	0
01014	1.51129	0
03006	1.64271	0
01004	1.67556	0
01001	1.87269	0
01007	1.87269	0
01012	1.87269	0
01013	1.87269	1
03003	1.87269	0
03010	1.87269	0
03005	1.90554	0
01003	1.97125	0
02005	2.06982	0
02003	2.33265	0
01002	3.94251	0
02001	4.10678	0
03001	5.94661	0
03007	6.04517	0
03009	8.44353	1
01011	10.6119	0

## Sheet: Supplementary Figure 2B
SUBJID	PFSM	PFSCNS
01016	0.0328542	1
01022	0.0328542	1
14005	0.0328542	1
10001	0.591376	0
11002	0.62423	0
10002	1.41273	1
01015	1.87269	0
05003	1.9384	0
08002	2.06982	0
12002	2.46407	0
02006	3.54825	1
03013	3.8768	1
01021	4.00821	1
14001	4.07392	0
06003	4.13963	0
12001	4.36961	0
10004	5.4538	0
06002	6.11088	0
09007	6.20945	0
08004	6.37372	0
01027	6.43943	0
14002	6.43943	0
09010	7.52361	1
05001	8.08214	0
09004	8.11499	0
09009	8.34497	0
05002	10.3819	0
02008	12.6489	1
09008	13.1088	0
08001	13.6674	0
01023	14.2916	0
03011	14.423	1
01024	14.4887	0
08003	14.4887	1
14004	14.5216	1
01019	15.8686	0
01020	16.3614	0
16002	16.46	0
10003	16.5257	1
09003	18.5626	1
01025	18.5955	1
09005	18.5955	0
01026	18.6283	1
13001	20.961	1
01018	24.8049	1
01017	26.9405	0

## Sheet: Supplementary Figure 2C
SUBJID	PFSM	PFSCNS
01018	24.8049	1
01019	15.8686	0
01020	16.3614	0
01024	14.4887	0
01026	18.6283	1
01027	6.43943	0
02008	12.6489	1
03011	14.423	1
03013	3.8768	1
05001	8.08214	0
05002	10.3819	0
05003	1.9384	0
06002	6.11088	0
06003	4.13963	0
08001	13.6674	0
08002	2.06982	0
08003	14.4887	1
08004	6.37372	0
09004	8.11499	0
09005	18.5955	0
09007	6.20945	0
09008	13.1088	0
09009	8.34497	0
09010	7.52361	1
10002	1.41273	1
10003	16.5257	1
10004	5.4538	0
11002	0.62423	0
12001	4.36961	0
12002	2.46407	0
14002	6.43943	0
14004	14.5216	1
14005	0.0328542	1
16002	16.46	0

## Sheet: Supplementary Figure 2D
SUBJID	PFSM	PFSCNS
14005	0.0328542	1
11002	0.62423	0
10002	1.41273	1
05003	1.9384	0
08002	2.06982	0
12002	2.46407	0
03013	3.8768	1
06003	4.13963	0
12001	4.36961	0
10004	5.4538	0
06002	6.11088	0
09007	6.20945	0
08004	6.37372	0
14002	6.43943	0
09010	7.52361	1
09004	8.11499	0
09009	8.34497	0
05002	10.3819	0
02008	12.6489	1
09008	13.1088	0
08001	13.6674	0
03011	14.423	1
01024	14.4887	0
08003	14.4887	1
14004	14.5216	1
01019	15.8686	0
01020	16.3614	0
09005	18.5955	0
01018	24.8049	1

## Sheet: Supplementary Figure 3A
SUBJID	DOSGRP	PCHG
01002	1mg/kg,MONO	-6.3%
01003	1mg/kg,MONO	-23.5%
01001	1mg/kg,MONO	-34.0%
03003	3mg/kg,MONO	68.9%
03004	3mg/kg,MONO	52.7%
01007	3mg/kg,MONO	37.8%
01012	3mg/kg,MONO	24.8%
02003	3mg/kg,MONO	17.5%
01004	3mg/kg,MONO	15.7%
04002	3mg/kg,MONO	15.1%
01014	3mg/kg,MONO	14.6%
01011	3mg/kg,MONO	-19.5%
03001	3mg/kg,MONO	-75.0%
02001	3mg/kg,MONO	-89.2%
01008	10mg/kg,MONO	100.0%
01010	10mg/kg,MONO	100.0%
01009	10mg/kg,MONO	37.7%
02005	200mg,MONO	100.0%
03006	200mg,MONO	63.6%
03010	200mg,MONO	22.2%
01013	200mg,MONO	16.4%
03005	200mg,MONO	1.1%
03007	200mg,MONO	-26.2%
03009	200mg,MONO	-27.1%

## Sheet: Supplementary Figure 3B
SUBJID	DOSGRPN	TTA	DTHDT	EOTYN	EXDUR_DM	ONGOING	AVISITN	OVRRESP	CR_DM	PR_DM	SD_DM	PD_DM	DTHDM
01003	1mg/kg	DLBCL	2023-02-02	Y	8.70637		1	PD				1.97125	28.5503
01003	1mg/kg	DLBCL	2023-02-02	Y	8.70637		2	PD				3.94251	28.5503
01003	1mg/kg	DLBCL	2023-02-02	Y	8.70637		3	PD				6.01232	28.5503
01003	1mg/kg	DLBCL	2023-02-02	Y	8.70637		4	PD				8.08214	28.5503
01002	1mg/kg	cHL		Y	4.82957		1	SD			1.87269
01002	1mg/kg	cHL		Y	4.82957		2	PD				3.94251
01002	1mg/kg	cHL		Y	4.82957		98	PD				4.59959
01001	1mg/kg	cHL		Y	4.33676		1	PD				1.87269
01001	1mg/kg	cHL		Y	4.33676		98	PD				3.71253
01011	3mg/kg	cHL		Y	13.076		1	SD			1.87269
01011	3mg/kg	cHL		Y	13.076		2	SD			3.94251
01011	3mg/kg	cHL		Y	13.076		3	SD			6.01232
01011	3mg/kg	cHL		Y	13.076		98	SD			7.8193
01011	3mg/kg	cHL		Y	13.076		5	PD				10.6119
02001	3mg/kg	DLBCL		Y	10.4476		1	SD			2.13552
02001	3mg/kg	DLBCL		Y	10.4476		2	PD				4.10678
02001	3mg/kg	DLBCL		Y	10.4476		98	PD				5.58522
02001	3mg/kg	DLBCL		Y	10.4476		3	PD				6.89938
02001	3mg/kg	DLBCL		Y	10.4476		4	PD				8.27926
02001	3mg/kg	DLBCL		Y	10.4476		5	PD				10.3491
03001	3mg/kg	FL		Y	8.31211		1	PR		1.83984
03001	3mg/kg	FL		Y	8.31211		2	PR		3.90965
03001	3mg/kg	FL		Y	8.31211		3	PD				5.94661
03001	3mg/kg	FL		Y	8.31211		4	PD				8.14784
02003	3mg/kg	DLBCL		Y	3.71253		1	PD				2.33265
01007	3mg/kg	PTCL		Y	3.64682		1	PD				1.87269
01007	3mg/kg	PTCL		Y	3.64682		98	PD				3.02259
01012	3mg/kg	cHL		Y	3.5154		1	PD				1.87269
01012	3mg/kg	cHL		Y	3.5154		98	PD				3.41684
01004	3mg/kg	cHL		Y	2.10267		98	PD				1.67556
03003	3mg/kg	cHL		Y	2.06982		1	PD				1.87269
03004	3mg/kg	FL		Y	1.37988		98	PD				1.01848
01014	3mg/kg	FL		Y	1.37988		98	PD				1.51129
02002	3mg/kg	DLBCL	2021-02-07	Y	0.689938								0.689938
04002	3mg/kg	DLBCL	2021-12-22	Y	0.689938		98	PD				0.722793	3.54825
01008	10mg/kg	FL	2023-05-11	Y	2.13552		98	PD				1.51129	27.4661
01009	10mg/kg	DLBCL		Y	1.37988		98	PD				1.41273
01010	10mg/kg	FL	2021-07-31	Y	0.689938		98	PD				0.755647	4.27105
03009	200mg	FL		Y	11.499		1	SD			1.87269
03009	200mg	FL		Y	11.499		2	SD			3.90965
03009	200mg	FL		Y	11.499		3	SD			5.94661
03009	200mg	FL		Y	11.499		4	SD			8.44353
03007	200mg	cHL		Y	6.20945		1	SD			2.06982
03007	200mg	cHL		Y	6.20945		2	SD			3.97536
03007	200mg	cHL		Y	6.20945		3	PD				6.04517
03010	200mg	FL	2023-01-29	Y	4.36961		1	PD				1.87269	13.2731
03010	200mg	FL	2023-01-29	Y	4.36961		2	PD				4.00821	13.2731
03005	200mg	FL	2022-09-12	Y	4.23819		1	PD				1.90554	13.8316
03005	200mg	FL	2022-09-12	Y	4.23819		2	PD				4.00821	13.8316
02005	200mg	PTCL	2023-09-22	Y	4.13963		1	PD				2.06982	24.2464
02005	200mg	PTCL	2023-09-22	Y	4.13963		98	PD				3.5154	24.2464
01013	200mg	cHL		Y	2.85832		1	SD			1.87269
03006	200mg	cHL		Y	2.03696		1	PD				1.64271

## Sheet: Supplementary Figure 3C
SUBJID	PCHG
08002	25.6%
10004	16.9%
10002	11.4%
12002	11.2%
09007	3.0%
03013	-2.8%
11002	-4.5%
08004	-11.7%
09009	-15.6%
05003	-16.2%
09005	-21.8%
06003	-27.1%
05002	-30.8%
01018	-32.2%
14004	-36.6%
01027	-38.0%
03011	-41.4%
01026	-42.1%
08003	-47.7%
01024	-50.2%
12001	-55.1%
05001	-55.3%
09004	-56.9%
08001	-59.9%
01020	-62.4%
10003	-63.9%
16002	-69.1%
14002	-70.8%
02008	-75.2%
01019	-79.3%
09010	-81.4%
06002	-83.3%
09008	-94.2%

## Sheet: Supplementary Figure 3D
SUBJID	DOSGRPN	TTA	DTHDT	EOTYN	EXDUR_DM	ONGOING	AVISITN	OVRRESP	CR_DM	PR_DM	SD_DM	PD_DM	DTHDM
01018	200mg+toripalimab	cHL			26.9733	Y	1	SD			2.00411
01018	200mg+toripalimab	cHL			26.9733	Y	2	SD			3.94251
01018	200mg+toripalimab	cHL			26.9733	Y	3	SD			6.01232
01018	200mg+toripalimab	cHL			26.9733	Y	4	SD			8.08214
01018	200mg+toripalimab	cHL			26.9733	Y	5	SD			11.039
01018	200mg+toripalimab	cHL			26.9733	Y	6	SD			12.2218
01018	200mg+toripalimab	cHL			26.9733	Y	7	SD			14.2916
01018	200mg+toripalimab	cHL			26.9733	Y	8	SD			16.3614
01018	200mg+toripalimab	cHL			26.9733	Y	9	SD			18.4969
01018	200mg+toripalimab	cHL			26.9733	Y	10	SD			20.6653
01018	200mg+toripalimab	cHL			26.9733	Y	12	SD			24.8049
01020	200mg+toripalimab	cHL			25.4949	Y	1	PR		1.87269
01020	200mg+toripalimab	cHL			25.4949	Y	2	PR		4.04107
01020	200mg+toripalimab	cHL			25.4949	Y	3	PR		6.07803
01020	200mg+toripalimab	cHL			25.4949	Y	4	PR		8.14784
01020	200mg+toripalimab	cHL			25.4949	Y	5	PR		10.3819
01020	200mg+toripalimab	cHL			25.4949	Y	6	PR		12.2875
01020	200mg+toripalimab	cHL			25.4949	Y	7	PR		14.2916
01020	200mg+toripalimab	cHL			25.4949	Y	8	PD				16.3614
01020	200mg+toripalimab	cHL			25.4949	Y	9	SD			18.3984
01020	200mg+toripalimab	cHL			25.4949	Y	10	SD			20.501
01020	200mg+toripalimab	cHL			25.4949	Y	11	PR		22.8008
01020	200mg+toripalimab	cHL			25.4949	Y	12	PD				24.8706
01026	200mg+toripalimab	cHL			18.7926	Y	1	SD			1.87269
01026	200mg+toripalimab	cHL			18.7926	Y	2	SD			3.94251
01026	200mg+toripalimab	cHL			18.7926	Y	3	SD			6.04517
01026	200mg+toripalimab	cHL			18.7926	Y	4	SD			8.04928
01026	200mg+toripalimab	cHL			18.7926	Y	5	SD			10.1191
01026	200mg+toripalimab	cHL			18.7926	Y	6	SD			12.2218
01026	200mg+toripalimab	cHL			18.7926	Y	7	SD			14.2587
01026	200mg+toripalimab	cHL			18.7926	Y	8	SD			16.5585
01026	200mg+toripalimab	cHL			18.7926	Y	9	SD			18.6283
09005	200mg+toripalimab	cHL		Y	18.6283		1	SD			2.56263
09005	200mg+toripalimab	cHL		Y	18.6283		2	SD			4.07392
09005	200mg+toripalimab	cHL		Y	18.6283		3	SD			6.2423
09005	200mg+toripalimab	cHL		Y	18.6283		4	SD			8.27926
09005	200mg+toripalimab	cHL		Y	18.6283		5	SD			10.2834
09005	200mg+toripalimab	cHL		Y	18.6283		6	SD			12.5832
09005	200mg+toripalimab	cHL		Y	18.6283		7	SD			14.423
09005	200mg+toripalimab	cHL		Y	18.6283		8	SD			16.4928
09005	200mg+toripalimab	cHL		Y	18.6283		9	PD				18.5955
10003	200mg+toripalimab	cHL			18.0698	Y	1	PR		2.03696
10003	200mg+toripalimab	cHL			18.0698	Y	2	PR		4.07392
10003	200mg+toripalimab	cHL			18.0698	Y	3	PR		6.04517
10003	200mg+toripalimab	cHL			18.0698	Y	4	PR		8.31211
10003	200mg+toripalimab	cHL			18.0698	Y	5	SD			10.152
10003	200mg+toripalimab	cHL			18.0698	Y	6	PR		12.3532
10003	200mg+toripalimab	cHL			18.0698	Y	7	PR		14.4559
10003	200mg+toripalimab	cHL			18.0698	Y	8	PR		16.5257
01019	200mg+toripalimab	cHL		Y	17.5113		98	PR		1.70842
01019	200mg+toripalimab	cHL		Y	17.5113		2	PR		3.94251
01019	200mg+toripalimab	cHL		Y	17.5113		3	PR		6.01232
01019	200mg+toripalimab	cHL		Y	17.5113		4	PR		8.08214
01019	200mg+toripalimab	cHL		Y	17.5113		5	PR		10.152
01019	200mg+toripalimab	cHL		Y	17.5113		6	PR		12.2218
01019	200mg+toripalimab	cHL		Y	17.5113		7	PR		14.2916
01019	200mg+toripalimab	cHL		Y	17.5113		98	PD				15.8686
01027	200mg+toripalimab	cHL			17.0185	Y	1	SD			1.97125
01027	200mg+toripalimab	cHL			17.0185	Y	2	SD			4.33676
01027	200mg+toripalimab	cHL			17.0185	Y	3	PD				6.43943
01027	200mg+toripalimab	cHL			17.0185	Y	4	PD				8.04928
01027	200mg+toripalimab	cHL			17.0185	Y	5	PD				10.2505
01027	200mg+toripalimab	cHL			17.0185	Y	6	PD				12.1889
01027	200mg+toripalimab	cHL			17.0185	Y	7	PD				15.0144
01027	200mg+toripalimab	cHL			17.0185	Y	8	PD				16.3285
01024	200mg+toripalimab	cHL		Y	16.9856		1	SD			1.87269
01024	200mg+toripalimab	cHL		Y	16.9856		2	SD			3.94251
01024	200mg+toripalimab	cHL		Y	16.9856		4	SD			8.08214
01024	200mg+toripalimab	cHL		Y	16.9856		5	SD			10.152
01024	200mg+toripalimab	cHL		Y	16.9856		6	SD			12.2546
01024	200mg+toripalimab	cHL		Y	16.9856		7	PD				14.4887
01024	200mg+toripalimab	cHL		Y	16.9856		8	PD				16.5585
08003	200mg+toripalimab	cHL			16.6899	Y	1	SD			2.29979
08003	200mg+toripalimab	cHL			16.6899	Y	2	SD			4.13963
08003	200mg+toripalimab	cHL			16.6899	Y	3	SD			6.2423
08003	200mg+toripalimab	cHL			16.6899	Y	4	SD			8.31211
08003	200mg+toripalimab	cHL			16.6899	Y	5	SD			10.3162
08003	200mg+toripalimab	cHL			16.6899	Y	6	SD			12.4189
08003	200mg+toripalimab	cHL			16.6899	Y	7	SD			14.4887
16002	200mg+toripalimab	cHL		Y	16.5257		1	SD			1.97125
03011	200mg+toripalimab	cHL			16.5257	Y	1	SD			2.26694
03011	200mg+toripalimab	cHL			16.5257	Y	2	SD			4.07392
16002	200mg+toripalimab	cHL		Y	16.5257		2	SD			4.23819
03011	200mg+toripalimab	cHL			16.5257	Y	3	SD			6.01232
16002	200mg+toripalimab	cHL		Y	16.5257		3	SD			6.11088
03011	200mg+toripalimab	cHL			16.5257	Y	4	SD			8.08214
16002	200mg+toripalimab	cHL		Y	16.5257		4	SD			8.1807
03011	200mg+toripalimab	cHL			16.5257	Y	5	SD			10.0862
16002	200mg+toripalimab	cHL		Y	16.5257		5	PR		10.3819
16002	200mg+toripalimab	cHL		Y	16.5257		6	PR		12.3203
03011	200mg+toripalimab	cHL			16.5257	Y	6	SD			12.3532
16002	200mg+toripalimab	cHL		Y	16.5257		7	PR		14.3901
03011	200mg+toripalimab	cHL			16.5257	Y	7	SD			14.423
16002	200mg+toripalimab	cHL		Y	16.5257		13	PD				16.46
02008	200mg+toripalimab	cHL			14.7515	Y	1	PR		2.20123
02008	200mg+toripalimab	cHL			14.7515	Y	2	PR		4.3039
02008	200mg+toripalimab	cHL			14.7515	Y	3	PR		6.40657
02008	200mg+toripalimab	cHL			14.7515	Y	4	PR		8.47639
02008	200mg+toripalimab	cHL			14.7515	Y	5	PR		10.4805
02008	200mg+toripalimab	cHL			14.7515	Y	6	PR		12.6489
14004	200mg+toripalimab	cHL		Y	14.5216		1	SD			2.03696
14004	200mg+toripalimab	cHL		Y	14.5216		2	SD			4.40246
14004	200mg+toripalimab	cHL		Y	14.5216		3	SD			6.43943
14004	200mg+toripalimab	cHL		Y	14.5216		4	SD			8.31211
14004	200mg+toripalimab	cHL		Y	14.5216		5	SD			10.3819
14004	200mg+toripalimab	cHL		Y	14.5216		6	SD			12.4517
14004	200mg+toripalimab	cHL		Y	14.5216		13	SD			14.5216
09008	200mg+toripalimab	cHL		Y	12.7803		1	PR		2.66119
09008	200mg+toripalimab	cHL		Y	12.7803		2	PR		4.10678
09008	200mg+toripalimab	cHL		Y	12.7803		3	PR		6.20945
09008	200mg+toripalimab	cHL		Y	12.7803		4	PR		8.50924
09008	200mg+toripalimab	cHL		Y	12.7803		5	PR		10.152
09008	200mg+toripalimab	cHL		Y	12.7803		6	PD				13.1088
12001	200mg+toripalimab	cHL	2023-10-25	Y	10.5462		1	PR		2.00411			14.0287
12001	200mg+toripalimab	cHL	2023-10-25	Y	10.5462		2	PD				4.36961	14.0287
12001	200mg+toripalimab	cHL	2023-10-25	Y	10.5462		3	PD				6.30801	14.0287
12001	200mg+toripalimab	cHL	2023-10-25	Y	10.5462		4	PD				8.31211	14.0287
12001	200mg+toripalimab	cHL	2023-10-25	Y	10.5462		5	PD				10.4148	14.0287
05002	200mg+toripalimab	cHL		Y	10.4148		1	SD			2.06982
05002	200mg+toripalimab	cHL		Y	10.4148		2	SD			4.20534
05002	200mg+toripalimab	cHL		Y	10.4148		3	SD			6.2423
05002	200mg+toripalimab	cHL		Y	10.4148		4	SD			8.34497
05002	200mg+toripalimab	cHL		Y	10.4148		13	PD				10.3819
09009	200mg+toripalimab	cHL		Y	8.83778		1	SD			1.90554
09009	200mg+toripalimab	cHL		Y	8.83778		2	SD			4.00821
09009	200mg+toripalimab	cHL		Y	8.83778		3	SD			6.2423
09009	200mg+toripalimab	cHL		Y	8.83778		4	PD				8.34497
05001	200mg+toripalimab	cHL		Y	8.24641		1	SD			2.13552
05001	200mg+toripalimab	cHL		Y	8.24641		2	SD			4.00821
05001	200mg+toripalimab	cHL		Y	8.24641		3	PR		6.2423
05001	200mg+toripalimab	cHL		Y	8.24641		4	PD				8.08214
09004	200mg+toripalimab	cHL		Y	7.22793		1	PR		1.97125
09004	200mg+toripalimab	cHL		Y	7.22793		2	PR		4.00821
09004	200mg+toripalimab	cHL		Y	7.22793		3	PR		6.47228
09004	200mg+toripalimab	cHL		Y	7.22793		4	PD				8.11499
06002	200mg+toripalimab	cHL		Y	6.89938		1	PR		1.97125
06002	200mg+toripalimab	cHL		Y	6.89938		2	PR		4.10678
06002	200mg+toripalimab	cHL		Y	6.89938		3	PD				6.11088
14002	200mg+toripalimab	cHL		Y	6.43943		1	SD			2.03696
14002	200mg+toripalimab	cHL		Y	6.43943		2	SD			4.17248
14002	200mg+toripalimab	cHL		Y	6.43943		3	PD				6.43943
09007	200mg+toripalimab	cHL		Y	6.40657		1	SD			2.00411
09007	200mg+toripalimab	cHL		Y	6.40657		2	SD			4.10678
09007	200mg+toripalimab	cHL		Y	6.40657		3	PD				6.20945
08004	200mg+toripalimab	cHL		Y	6.37372		1	SD			2.26694
08004	200mg+toripalimab	cHL		Y	6.37372		2	SD			4.3039
08004	200mg+toripalimab	cHL		Y	6.37372		13	PD				6.37372
08001	200mg+toripalimab	cHL		Y	6.04517		98	SD			1.47844
08001	200mg+toripalimab	cHL		Y	6.04517		1	SD			2.20123
08001	200mg+toripalimab	cHL		Y	6.04517		2	SD			4.23819
08001	200mg+toripalimab	cHL		Y	6.04517		98	PR		7.42505
08001	200mg+toripalimab	cHL		Y	6.04517		98	PR		9.56057
08001	200mg+toripalimab	cHL		Y	6.04517		98	SD			11.5975
08001	200mg+toripalimab	cHL		Y	6.04517		98	PD				13.6674
10004	200mg+toripalimab	cHL		Y	5.51951		1	SD			2.00411
10004	200mg+toripalimab	cHL		Y	5.51951		2	SD			4.17248
10004	200mg+toripalimab	cHL		Y	5.51951		13	PD				5.4538
06003	200mg+toripalimab	cHL		Y	4.13963		1	SD			1.90554
06003	200mg+toripalimab	cHL		Y	4.13963		2	PD				4.13963
03013	200mg+toripalimab	cHL		Y	4.10678		1	SD			1.87269
03013	200mg+toripalimab	cHL		Y	4.10678		2	SD			3.8768
05003	200mg+toripalimab	cHL		Y	3.35113		1	PD				1.9384
09010	200mg+toripalimab	cHL		Y	3.35113		1	SD			1.9384
05003	200mg+toripalimab	cHL		Y	3.35113		13	PD				3.48255
09010	200mg+toripalimab	cHL		Y	3.35113		98	PR		7.52361
08002	200mg+toripalimab	cHL		Y	2.06982		1	PD				2.06982
12002	200mg+toripalimab	cHL		Y	2.06982		1	PD				2.46407
10002	200mg+toripalimab	cHL		Y	1.37988		13	SD			1.41273
14005	200mg+toripalimab	cHL		Y	0.689938
11002	200mg+toripalimab	cHL		Y	0.689938		98	PD				0.62423
11002	200mg+toripalimab	cHL		Y	0.689938		13	PD				0.755647
