# Supplementary material for: Tifcemalimab as monotherapy or in combination with toripalimab in patients with relapsed/refractory lymphoma: a Phase I trial
Source: Nat Commun. 2025 May 16;16:4559. doi: 10.1038/s41467-025-59461-3 (PMC12084519; doi:10.1038/s41467-025-59461-3)
Supplement: Supplementary file 4 — Source Data [file 41467_2025_59461_MOESM4_ESM.zip › PK Parameters Pivoted.xls]

## Sheet: Sheet1
group	CYCLE	Subject_ID	N_Samples	Dose	Rsq_adjusted	HL_Lambda_z	Tmax	Cmax	AUClast	AUCINF_obs	Cmin	Ctau	Cavg	CLss	Vss_obs	Accumulation_Index	AUC_TAU
				mg		h	h	ug/ml	h*ug/ml	h*ug/ml	ug/ml	ug/ml	ug/ml	ml/h/kg	ml/kg		h*ug/ml
A	C1	1001	7	1	0.780994	217.673	1	23.5	2851.45	4409.07	4.96	2.68873	6.89404	0.287803	86.4007	1.25142	3474.6
A	C1	1002	7	1	0.817348	312.612	1	30.7	4048.34	7972.07	8.7	5.70943	10.3991	0.190798	86.7188	1.48609	5241.15
A	C1	1003	8	1	0.997215	318.334	1	17.2	3348.33	4987.88	3.57	3.57	6.64351	0.298656	130.087	1.5009	3348.33
A	C1	1004	7	3	0.981944	516.435	1	47.3	6764.62	18164	15.3	12.1035	17.9683	0.331271	234.471	2.03424	9056.03
A	C1	1007	7	3	0.993144	360.577	6	59.6	9588.16	19992.2	20	14.3675	24.7004	0.240983	120.113	1.61165	12449
A	C1	1008	8	10	0.941741	394.341	0	222	53545.8	91492.4	66.7	66.7	106.242	0.186756	103.878	1.70168	53545.8
A	C1	1009	7	10	0.999643	442.846	1	232	42301.4	100952	91.8	70.676	110.857	0.17898	108.257	1.83271	55872.1
A	C1	1010	8	10	0.972134	429.787	1	125	30243.7	52751.6	36.3	36.3	60.0074	0.330647	189.976	1.79726	30243.7
A	C1	1011	7	3	0.910713	251.896	6	58.4	9367.31	15581.6	17.1	10.3354	23.0643	0.258078	89.2356	1.33308	11624.4
A	C1	1012	7	3	0.899894	216.97	1	43.7	7072.07	10922.2	12.3	6.83522	17.1324	0.347434	105.199	1.24979	8634.73
A	C1	1013	7	200	0.944621	198.509	1	58.2	8243.38	11995.1	13.1	6.99484	19.5993	20.2469	5452.52	1.20783	9878.07
A	C1	1014	7	3	0.777663	281.322	1	44.2	8853.36	16199.5	18.1	11.264	22.3704	0.266082	107.697	1.4062	11274.7
A	C1	2001	7	3	0.99761	197.994	1	48.8	8342.37	12112.9	13.2	7.26947	19.8662	0.299623	81.6244	1.20669	10012.6
A	C1	2002	7	3	0.998307	112.938	1	38.5	4000.43	4570.71	3.5	1.23282	8.66162	0.687213	98.3743	1.04751	4365.46
A	C1	2003	7	3	0.841741	367.585	6	79.7	11101.4	23510.7	23.4	16.406	28.5921	0.208183	105.545	1.63024	14410.4
A	C1	2005	8	200	0.978505	238.693	1	54.6	9662.01	12472	8.16	8.16	19.1707	20.6996	6551.22	1.30108	9662.01
A	C1	3001	7	3	0.899139	287.557	1	61.8	11940.7	21938.8	24.1	15.4679	30.1805	0.197226	80.7077	1.42196	15211
A	C1	3003	7	3	0.809032	331.837	1	64.8	10889.7	21805	22.8	15.3148	27.8766	0.213526	99.4702	1.53603	14049.8
A	C1	3004	6	3	0.811901	515.387	0	107	12924.4	33223.3	27.3	21.1348	33.6724	0.176773	118.449	2.03135	16970.9
A	C1	3005	7	200	0.769215	276.446	1	70.5	11320.6	20294.2	22.5	13.8674	28.4072	13.9692	5459.66	1.39393	14317.2
A	C1	3006	7	200	0.0935218	321.169	1	86.2	10066.3	17109.2	15.2	12.12	24.5068	16.1925	6023.92	1.50825	12351.4
A	C1	3007	7	200	0.996805	206.91	0	71.8	12098.7	17889.8	19.4	10.9484	28.9298	13.7168	3860.01	1.22672	14580.6
A	C1	3009	7	200	0.651362	304.883	1	71.5	10229.3	19598.2	21.3	13.5229	26.0022	15.2612	6612.53	1.46618	13105.1
A	C1	3010	7	200	0.898356	210.294	1	60.5	11319	17538.5	20.5	11.1768	27.5816	14.3873	4422.42	1.23442	13901.1
A	C1	4002	7	3	0.617275	331.604	6	73.7	11539.7	23691.1	25.4	16.662	29.8045	0.199714	96.1633	1.53542	15021.5
A	C4	1001	8	1	0.982485	160.734	1	30.2	5907.64	6735.49	3.57	3.57	11.7215	0.169272	37.3393	1.1284	5907.64
A	C4	1002	8	1	0.960128	926.717	0	39	8332.08	23306.1	11.2	11.2	16.5319	0.120018	131.723	3.18406	8332.08
A	C4	1003	8	1	0.860748	157.03	1	25	5263.71	5932.02	2.95	2.95	10.4439	0.18998	45.7201	1.1212	5263.71
A	C4	1007	8	3	0.977967	377.077	6	86.2	20357.6	32325.8	22	22	40.3921	0.147365	71.0138	1.6555	20357.6
A	C4	1011	8	3	0.989015	273.309	6	70.9	16603.1	22833.1	15.8	15.8	32.9426	0.180689	67.3668	1.38607	16603.1
A	C4	1012	8	3	0.964404	223.422	6	44.2	10013.8	12411.9	7.44	7.44	19.8686	0.299587	89.3491	1.26483	10013.8
A	C4	1013	4	200			1	80.5	1463.47		53.9
A	C4	2001	8	3	0.90594	197.881	1	64.6	11448.5	14189.1	9.6	9.6	22.7153	0.262043	72.1831	1.20643	11448.5
A	C4	2003	8	3	0.969557	243.231	0	101	16681.2	21383.4	13.4	13.4	33.0976	0.179843	57.7672	1.31201	16681.2
A	C4	2005	8	200	0.996602	342.969	1	67.8	13442.7	20518.4	14.3	14.3	26.6721	14.8779	6638.19	1.5652	13442.7
A	C4	3001	8	3	0.825787	448.455	0	124	29793.6	54443.7	38.1	38.1	59.1143	0.100693	62.5529	1.84797	29793.6
A	C4	3005	8	200	0.520132	307.426	0	101	27131.1	39461	27.8	27.8	53.8316	7.37161	3255.96	1.47272	27131.1
A	C4	3007	8	200	0.999671	330.345	6	103	23865.6	36256.9	26	26	47.3524	8.38026	3765.05	1.53214	23865.6
A	C4	3009	7	200	0.999977	594.74	1	78.3	25427.8	56574.3	36.3	36.3	50.4521	7.8654	6495.2	2.25111	25427.8
A	C4	3010	8	200	0.906381	399.196	6	88	23539.2	40183.3	28.9	28.9	46.7048	8.49645	4705.62	1.71471	23539.2
B	C1	1015	7	100	0.979233	222.94	6	35.8	6754.97	10518.1	11.7	6.78824	16.4102	12.0908	3750.07	1.2637	8270.73
B	C1	1016	8	100	0.976763	213.838	1	39.1	8571.86	10774.6	7.14	7.14	17.0077	11.6661	3461.24	1.24256	8571.86
B	C1	1017	7	100	0.999561	252.261	1	29.4	5702.74	9451.28	10.3	6.51004	14.0685	14.1033	4915.49	1.33397	7090.53
B	C1	1018	7	200	0.924737	325.215	6	54.1	11146.7	22266.4	23.7	16.0902	28.6665	13.8428	6453.66	1.51876	14447.9
B	C1	1019	8	200	0.997896	387.124	6	40.6	8116.36	13288.1	9.26	9.26	16.1039	24.6416	12508.7	1.68234	8116.36
B	C1	1020	7	200	0.990975	435.639	1	41.9	7306.47	17173.8	15.7	11.9285	19.073	20.8056	12312	1.81313	9612.78
B	C1	1021	7	100	0.99375	276.456	1	30.5	5174.33	8947.38	9.46	6.26876	12.8516	15.4387	5775.49	1.39396	6477.22
B	C1	1022	7	100	0.980749	160.917	6	19.4	3145.13	4069.1	3.98	1.98783	7.19686	27.5693	5872.21	1.12875	3627.22
B	C1	1023	7	100	0.928589	219.647	1	26.2	4528.45	6775.16	7.09	4.35182	10.855	18.2784	5330.81	1.25601	5470.92
B	C1	1024	6	200			1	47.4	7089.43		13.2
B	C1	1025	7	200	0.701498	420.334	6	52.2	11809.5	26302.8	23.9	19.0048	30.5512	12.9889	7201.09	1.77168	15397.8
B	C1	2006	8	100	0.984925	306.5	0	47	9205.38	13468	9.64	9.64	18.2646	10.8632	4579.98	1.47034	9205.38
B	C1	9003	7	200	-0.146587	776.566	1	52.5	9670.6	38463.5	23.4	20.5911	26.8714	14.7675	16825.1	2.76027	13543.2
B	C1	9004	7	200	0.100624	519.446	1	44.2	7554.85	21718.5	17.8	13.8934	20.4126	19.4402	14831.4	2.04253	10288
B	C1	10001	8	100	0.997425	251.268	1	29.9	6094.63	8001.4	5.26	5.26	12.0925	16.4079	5459.88	1.33154	6094.63
B	C1	13001	7	100	0.998779	260.608	1	36.1	4961.97	8259.29	8.77	5.58424	12.1977	16.2664	5668.6	1.35449	6147.66
B	C1	14001	7	100	0.590533	305.491	1	41.8	6078.4	11763.8	12.9	8.13586	15.5055	12.7963	5627.2	1.46775	7814.77
B	C1	14002	7	200	0.948679	125.402	1	38.6	3821.53	4561.48	4.09	1.51861	8.44754	46.9753	7699.56	1.06573	4257.56
B	C1	14004	7	200	-0.351745	489.804	6	50.1	9600.2	27902.1	20.3	17.724	26.2327	15.1271	11588.2	1.961	13221.3
B	C1	16002	8	200	0.996745	228.144	1	68.7	7139.37	8752.17	4.9	4.9	14.1654	28.0137	7384.86	1.27594	7139.37
B	C4	1015	8	100	0.992289	185.922	1	40.2	6513.41	7631.92	4.17	4.17	12.9234	15.3529	3733.84	1.18028	6513.41
B	C4	1017	8	100	0.989019	254.558	24	47.8	15287.9	20613	14.5	14.5	30.3331	6.54113	2386.18	1.3396	15287.9
B	C4	1018	8	200	0.995847	253.917	24	88.3	21525.1	29401.1	21.5	21.5	42.7086	9.29146	3471.51	1.33802	21525.1
B	C4	1019	8	200	0.908778	332.673	0	67.7	13544.3	21559.4	16.7	16.7	26.8735	14.7664	7167.13	1.53822	13544.3
B	C4	1020	8	200	0.915101	296.193	0	61.4	16155	23376.6	16.9	16.9	32.0535	12.3801	5256.91	1.44393	16155
B	C4	1021	6	100			1	29.5	6117.23		3.78	3.78	12.1374	16.3473			6117.23
B	C4	1023	5	100			1	33.1	1206.2		23.3
B	C4	1024	8	200	0.848181	439.01	6	81.6	24659.4	42520.1	28.2	28.2	48.9274	8.1105	4624.02	1.82229	24659.4
B	C4	1025	8	200	0.981276	626.838	0	98.1	30832.1	71708.1	45.2	45.2	61.1748	6.48675	5707.3	2.34052	30832.1
B	C4	2006	8	100	0.989757	359.777	0	49.4	11585.4	18333	4.54	13	22.9869	8.63156	4217.15	1.60953	11585.4
B	C4	9003	8	200	0.948758	423.264	0	85.8	25846.4	44959.4	31.3	31.3	51.2825	7.73803	4442.6	1.7796	25846.4
B	C4	9004	8	200	0.999729	424.262	1	57.1	14622.6	25334	17.5	17.5	29.013	13.6775	7666.38	1.7823	14622.6
B	C4	13001	6	100			0	43.6	9960.88		8.68	8.68	19.7637	10.0393			9960.88
B	C4	14001	8	100	0.999052	292.583	48	45	12197.4	17262.7	4.33	12	24.2012	8.19848	3206.63	1.43473	12197.4
B	C4	14002	8	200	0.996101	136.039	6	34.5	5499.22	5942.78	2.26	2.26	10.9112	36.3688	6526.02	1.08306	5499.22
B	C4	14004	7	200	0.952816	210.139	1	63.5	12504	18931.1	21.2	11.7556	30.1483	13.1625	3862.71	1.23407	15194.7
B	C4	16002	8	200	0.97367	416.174	1	77.7	18323	30811.6	20.8	20.8	36.3551	10.9153	5809.98	1.76044	18323

## Sheet: History
Object	Timestamp	User	Object Name	Event	Description	Annotation
JS004_002.Workflow.NCA.Results.Final Parameters Pivoted	2023.09.19 05:26:34 UTC	qin_meng	Worksheet	Object Created	Object Created
JS004_002.Workflow.NCA.Results.Final Parameters Pivoted	2023.09.19 05:26:34 UTC	qin_meng	Final Parameters Pivoted	Result creation	Object created as a result by JS004_002.Workflow.NCA
